# Supplementary material for: Prehabilitation as a Biologically Active Intervention Is Associated with the Remodeling of the Pancreatic Tumor-Immune Microenvironment
Source: Int J Mol Sci. 2026 Jan 18;27(2):943. doi: 10.3390/ijms27020943 (PMC12841739; doi:10.3390/ijms27020943)
Supplement: Supplementary file 1 [file ijms-27-00943-s001.zip]

Archive with 1 entries (1 files):
- ijms-4076834-supplementary.pdf
